# Supplementary material for: High-pressure synthesis of ultraincompressible hard rhenium nitride pernitride Re2(N2)(N)2 stable at ambient conditions
Source: Nat Commun. 2019 Jul 5;10:2994. doi: 10.1038/s41467-019-10995-3 (PMC6611777; doi:10.1038/s41467-019-10995-3)
Supplement: Supplementary file 4 — Supplementary Data 1 [file 41467_2019_10995_MOESM4_ESM.cif]

data_ReN2_1bar

_journal_name_full                'Nature Communications'
_publ_section_title
;
High-pressure synthesis of an ultraincompressible and hard 
material ReN2 stable at ambient conditions
;
loop_
_publ_author_name
'Bykov, Maxim'
'Chariton Stella'
'Fedotenko Timofey'
'Ponomareva Alena V.'
'Tasnadi Ferenc'
'Vogel Sebastian'
'Schnick Wolfgang'
'Prakapenka Vitali'
'Hanfland Michael'
'Liermann Hanns-Peter'
'Abrikosov Igor A.'
'Dubrovinskaia Natalia'
'Dubrovinsky Leonid'


_publ_contact_author_email        maks.byk@gmail.com
_publ_contact_author_id_orcid     0000-0003-0248-1728
_publ_contact_author_name         'Maxim Bykov'

_publ_contact_author_address      
;                       
Bayerisches Geoinstitut
University of Bayreuth
Bayreuth, Germany
;


_chemical_name_systematic          'Rhenium nitride pernitride'
_chemical_formula_moiety           'N2 Re'
_chemical_formula_sum              'N2 Re'
_chemical_formula_weight           214.22
_chemical_oxdiff_formula           'Re N2'

loop_
  _atom_type_symbol
  _atom_type_description
  _atom_type_scat_dispersion_real
  _atom_type_scat_dispersion_imag
  _atom_type_scat_source
 'N' 'N' -0.0012 0.0004 'International Tables Vol C Tables 4.2.6.8 and 6.1.1.4'
 'Re' 'Re' -0.9569 1.5949
 'International Tables Vol C Tables 4.2.6.8 and 6.1.1.4'

_shelx_space_group_comment
;
The symmetry employed for this shelxl refinement is uniquely defined
by the following loop, which should always be used as a source of
symmetry information in preference to the above space-group names.
They are only intended as comments.
;
_space_group_crystal_system        'monoclinic'
_space_group_IT_number             14
_space_group_name_H-M_alt          'P 1 21/c 1'
_space_group_name_Hall             '-P 2ybc'
loop_
  _space_group_symop_operation_xyz
 'x, y, z'
 '-x, y+1/2, -z+1/2'
 '-x, -y, -z'
 'x, -y-1/2, z-1/2'

_cell_length_a                     3.6254(17)
_cell_length_b                     6.407(7)
_cell_length_c                     4.948(3)
_cell_angle_alpha                  90
_cell_angle_beta                   111.48(6)
_cell_angle_gamma                  90
_cell_volume                       106.96(15)
_cell_formula_units_Z              4
_cell_measurement_reflns_used      500
_cell_measurement_temperature      293(2)
_cell_measurement_theta_max        17.7500
_cell_measurement_theta_min        2.2200
_exptl_absorpt_coefficient_mu      10.757
_exptl_absorpt_correction_T_max    1.00000
_exptl_absorpt_correction_T_min    0.38640
_exptl_absorpt_correction_type     multi-scan
_exptl_absorpt_process_details
;
CrysAlisPro 1.171.39.46 (Rigaku Oxford Diffraction, 2018)
Empirical absorption correction using spherical harmonics,
 implemented in SCALE3 ABSPACK scaling algorithm.
;

_exptl_crystal_colour              black
_exptl_crystal_colour_primary      black
_exptl_crystal_description         block
_exptl_crystal_size_max            0.03
_exptl_crystal_size_mid            0.02
_exptl_crystal_size_min            0.005
_exptl_crystal_density_diffrn      13.303
_exptl_crystal_F_000               356


_diffrn_reflns_av_R_equivalents    0.0105
_diffrn_reflns_av_unetI/netI       0.0084
_diffrn_reflns_Laue_measured_fraction_full  0.454
_diffrn_reflns_Laue_measured_fraction_max  0.296
_diffrn_reflns_limit_h_max         5
_diffrn_reflns_limit_h_min         -5
_diffrn_reflns_limit_k_max         5
_diffrn_reflns_limit_k_min         -7
_diffrn_reflns_limit_l_max         8
_diffrn_reflns_limit_l_min         -7
_diffrn_reflns_number              290
_diffrn_reflns_point_group_measured_fraction_full  0.454
_diffrn_reflns_point_group_measured_fraction_max  0.296
_diffrn_reflns_theta_full          10.031
_diffrn_reflns_theta_max           14.778
_diffrn_reflns_theta_min           2.466
_diffrn_ambient_temperature        293(2)
_diffrn_detector                   'Pilatus 1M'
_diffrn_detector_area_resol_mean   5.6
_diffrn_measured_fraction_theta_full  0.454
_diffrn_measured_fraction_theta_max  0.296
_diffrn_measurement_device_type  '13IDD, APS, Chicago, USA'


_diffrn_measurement_method         '\w scans'

_diffrn_radiation_probe            x-ray
_diffrn_radiation_type             synchrotron
_diffrn_radiation_wavelength       0.2903
_diffrn_source                     synchrotron

_reflns_number_gt                  175
_reflns_number_total               180
_reflns_special_details
;
 Reflections were merged by SHELXL according to the crystal
 class for the calculation of statistics and refinement.
 
 _reflns_Friedel_fraction is defined as the number of unique
 Friedel pairs measured divided by the number that would be
 possible theoretically, ignoring centric projections and
 systematic absences.
;
_reflns_threshold_expression       'I > 2\s(I)'
_computing_cell_refinement         'CrysAlisPro 1.171.39.46 (Rigaku OD, 2018)'
_computing_data_collection         'CrysAlisPro 1.171.39.46 (Rigaku OD, 2018)'
_computing_data_reduction          'CrysAlisPro 1.171.39.46 (Rigaku OD, 2018)'
_computing_molecular_graphics      'Olex2 (Dolomanov et al., 2009)'
_computing_publication_material    'Olex2 (Dolomanov et al., 2009)'
_computing_structure_refinement    'ShelXL (Sheldrick, 2015)'
_computing_structure_solution      ?
_refine_diff_density_max           2.830
_refine_diff_density_min           -2.668
_refine_diff_density_rms           0.741
_refine_ls_extinction_coef         0.13(3)
_refine_ls_extinction_expression  
 'Fc^*^=kFc[1+0.001xFc^2^\l^3^/sin(2\q)]^-1/4^'
_refine_ls_extinction_method       'SHELXL-2014/7 (Sheldrick 2014'
_refine_ls_goodness_of_fit_ref     1.103
_refine_ls_hydrogen_treatment      undef
_refine_ls_matrix_type             full
_refine_ls_number_parameters       19
_refine_ls_number_reflns           180
_refine_ls_number_restraints       0
_refine_ls_R_factor_all            0.0351
_refine_ls_R_factor_gt             0.0350
_refine_ls_restrained_S_all        1.103
_refine_ls_shift/su_max            0.000
_refine_ls_shift/su_mean           0.000
_refine_ls_structure_factor_coef   Fsqd
_refine_ls_weighting_details      
 'w=1/[\s^2^(Fo^2^)+(0.0798P)^2^] where P=(Fo^2^+2Fc^2^)/3'
_refine_ls_weighting_scheme        calc
_refine_ls_wR_factor_gt            0.0880
_refine_ls_wR_factor_ref           0.0882


loop_
  _atom_site_label
  _atom_site_type_symbol
  _atom_site_fract_x
  _atom_site_fract_y
  _atom_site_fract_z
  _atom_site_U_iso_or_equiv
  _atom_site_adp_type
  _atom_site_occupancy
  _atom_site_site_symmetry_order
  _atom_site_calc_flag
  _atom_site_refinement_flags_posn
  _atom_site_refinement_flags_adp
  _atom_site_refinement_flags_occupancy
  _atom_site_disorder_assembly
  _atom_site_disorder_group
 Re01 Re 0.35490(11) 0.34041(8) 0.19965(8) 0.0059(4) Uani 1 1 d . . . . .
 N1 N 0.194(2) 0.038(2) 0.0311(19) 0.0076(13) Uiso 1 1 d . . . . .
 N2 N 0.259(3) 0.6381(18) 0.024(2) 0.0081(18) Uiso 1 1 d . . . . .

loop_
  _atom_site_aniso_label
  _atom_site_aniso_U_11
  _atom_site_aniso_U_22
  _atom_site_aniso_U_33
  _atom_site_aniso_U_23
  _atom_site_aniso_U_13
  _atom_site_aniso_U_12
 Re01 0.0070(4) 0.0066(7) 0.0040(4) -0.00003(8) 0.0021(3) 0.00009(7)

_geom_special_details
;
 All esds (except the esd in the dihedral angle between two l.s. planes)
 are estimated using the full covariance matrix.  The cell esds are taken
 into account individually in the estimation of esds in distances, angles
 and torsion angles; correlations between esds in cell parameters are only
 used when they are defined by crystal symmetry.  An approximate (isotropic)
 treatment of cell esds is used for estimating esds involving l.s. planes.
;
loop_
  _geom_bond_atom_site_label_1
  _geom_bond_atom_site_label_2
  _geom_bond_distance
  _geom_bond_site_symmetry_2
  _geom_bond_publ_flag
 Re01 Re01 2.7318(16) 4_566 ?
 Re01 Re01 2.7318(16) 4_565 ?
 Re01 N1 2.105(12) . ?
 Re01 N1 2.112(11) 2_655 ?
 Re01 N1 2.082(9) 4_566 ?
 Re01 N2 2.072(11) . ?
 Re01 N2 2.028(11) 2_645 ?
 Re01 N2 2.082(10) 3_665 ?
 Re01 N2 2.095(10) 3_565 ?
 N1 Re01 2.112(11) 2_645 ?
 N1 Re01 2.082(9) 4_565 ?
 N1 N1 1.412(16) 3 ?
 N2 Re01 2.082(10) 3_665 ?
 N2 Re01 2.095(9) 3_565 ?
 N2 Re01 2.028(11) 2_655 ?

loop_
  _geom_angle_atom_site_label_1
  _geom_angle_atom_site_label_2
  _geom_angle_atom_site_label_3
  _geom_angle
  _geom_angle_site_symmetry_1
  _geom_angle_site_symmetry_3
  _geom_angle_publ_flag
 Re01 Re01 Re01 129.81(7) 4_566 4_565 ?
 N1 Re01 Re01 82.9(3) . 4_566 ?
 N1 Re01 Re01 48.9(2) . 4_565 ?
 N1 Re01 Re01 124.7(2) 2_655 4_565 ?
 N1 Re01 Re01 86.6(3) 2_655 4_566 ?
 N1 Re01 Re01 164.7(2) 4_566 4_565 ?
 N1 Re01 Re01 49.6(3) 4_566 4_566 ?
 N1 Re01 N1 122.6(4) 4_566 . ?
 N1 Re01 N1 69.8(4) 4_566 2_655 ?
 N1 Re01 N1 147.2(4) . 2_655 ?
 N1 Re01 N2 80.9(4) 4_566 3_565 ?
 N1 Re01 N2 146.1(4) 4_566 3_665 ?
 N2 Re01 Re01 84.4(3) 3_565 4_565 ?
 N2 Re01 Re01 98.8(3) 3_565 4_566 ?
 N2 Re01 Re01 137.0(3) 3_665 4_566 ?
 N2 Re01 Re01 93.8(3) . 4_565 ?
 N2 Re01 Re01 96.4(3) 2_645 4_565 ?
 N2 Re01 Re01 49.2(3) 2_645 4_566 ?
 N2 Re01 Re01 47.5(3) 3_665 4_565 ?
 N2 Re01 Re01 135.6(3) . 4_566 ?
 N2 Re01 N1 71.6(4) . 2_655 ?
 N2 Re01 N1 134.5(4) . . ?
 N2 Re01 N1 76.9(4) 2_645 2_655 ?
 N2 Re01 N1 72.7(4) 2_645 . ?
 N2 Re01 N1 86.2(4) . 4_566 ?
 N2 Re01 N1 77.2(3) 3_665 2_655 ?
 N2 Re01 N1 89.6(4) 3_665 . ?
 N2 Re01 N1 76.4(4) 3_565 . ?
 N2 Re01 N1 136.1(4) 3_565 2_655 ?
 N2 Re01 N1 91.8(4) 2_645 4_566 ?
 N2 Re01 N2 74.6(5) . 3_565 ?
 N2 Re01 N2 120.4(5) 3_665 3_565 ?
 N2 Re01 N2 76.0(4) . 3_665 ?
 N2 Re01 N2 147.2(3) 2_645 . ?
 N2 Re01 N2 137.4(3) 2_645 3_565 ?
 N2 Re01 N2 88.2(4) 2_645 3_665 ?
 Re01 N1 Re01 110.2(4) 4_565 2_645 ?
 Re01 N1 Re01 105.3(4) . 2_645 ?
 Re01 N1 Re01 81.5(4) 4_565 . ?
 N1 N1 Re01 114.1(11) 3 2_645 ?
 N1 N1 Re01 120.1(9) 3 4_565 ?
 N1 N1 Re01 121.0(11) 3 . ?
 Re01 N2 Re01 130.7(5) 2_655 3_565 ?
 Re01 N2 Re01 104.0(4) . 3_665 ?
 Re01 N2 Re01 120.4(5) 3_665 3_565 ?
 Re01 N2 Re01 105.4(5) . 3_565 ?
 Re01 N2 Re01 109.7(5) 2_655 . ?
 Re01 N2 Re01 83.3(4) 2_655 3_665 ?

_shelx_res_file
;
    ren2_p14_s1_p21c.res created by SHELXL-2014/7

TITL ReN2_p14_s1_P21c
CELL 0.2903 3.625432 6.407447 4.947798 90 111.4767 90
ZERR 4 0.001655 0.007023 0.003192 0 0.0628 0
LATT 1
SYMM -X,0.5+Y,0.5-Z
SFAC N Re
DISP N -0.0012 0.0004 5.1873
DISP Re -0.9569 1.5949 2865.9973
UNIT 8 4

L.S. 4 0 0
PLAN  20
fmap 2 53
acta
OMIT -1 5 4
OMIT -1 3 4
OMIT -2 2 1
OMIT 2 5 3
OMIT 3 1 1
OMIT -2 6 6
OMIT 4 2 3
REM <olex2.extras>
REM <HklSrc "%.\\LD014_p01_s1_ReN2.hkl">
REM </olex2.extras>

WGHT    0.079800
EXTI    0.126854
FVAR       6.18791
RE01  2    0.354899    0.340412    0.199652    11.00000    0.00701    0.00665 =
         0.00403   -0.00003    0.00207    0.00009
N1    1    0.193936    0.038198    0.031136    11.00000    0.00755
N2    1    0.258811    0.638086    0.023807    11.00000    0.00811
HKLF 4

REM  ReN2_p14_s1_P21c
REM R1 =  0.0350 for     175 Fo > 4sig(Fo)  and  0.0351 for all     180 data
REM     19 parameters refined using      0 restraints

END

WGHT      0.0798      0.0000

REM Highest difference peak  2.830,  deepest hole -2.668,  1-sigma level  0.741
Q1    1   0.5326  0.2737  0.3139  11.00000  0.05    2.83
Q2    1   0.1779  0.3026  0.0999  11.00000  0.05    2.61
Q3    1   0.2947  0.6931  0.1457  11.00000  0.05    2.54
Q4    1   0.2660  0.3406 -0.0663  11.00000  0.05    2.25
Q5    1   0.6144  0.3315  0.1744  11.00000  0.05    2.23
Q6    1   0.2613 -0.0544  0.1826  11.00000  0.05    1.99
Q7    1  -0.0123  0.1779  0.1995  11.00000  0.05    1.97
Q8    1   0.1190  0.0596  0.2811  11.00000  0.05    1.93
Q9    1   0.1280  0.1568 -0.1151  11.00000  0.05    1.88
Q10   1   0.4428  0.3369  0.4526  11.00000  0.05    1.88
Q11   1   0.4686  0.5306  0.1837  11.00000  0.05    1.86
Q12   1   0.0909  0.5255 -0.1184  11.00000  0.05    1.84
Q13   1   0.1199  0.2961  0.3289  11.00000  0.05    1.79
Q14   1   0.6687  0.3461  0.4373  11.00000  0.05    1.77
Q15   1   0.3039  0.4623  0.2815  11.00000  0.05    1.76
Q16   1   0.2443  0.6601  0.3172  11.00000  0.05    1.66
Q17   1   0.3439  0.7414 -0.0604  11.00000  0.05    1.65
Q18   1   0.2469 -0.0192 -0.0774  11.00000  0.05    1.54
Q19   1  -0.0060  0.6600  0.0745  11.00000  0.05    1.52
Q20   1   0.1642  0.6946 -0.0947  11.00000  0.05    1.50
;
_shelx_res_checksum                5849
_shelx_hkl_file
;
   0   2   5 2232.93 57.4793   1
   0   2   6 9514.75 89.9984   1
   0  -5  -4 749025. 1445.66   1
  -1   0   3 12048.1 133.284   1
   1   0  -1 21.4648 34.2031   1
  -1   0   1 21.9016 41.9009   1
  -1   0   0 694284. 1439.11   1
   1   0   0 693005. 1461.19   1
  -1   1   6 278449. 666.143   1
  -1   1   5 124029. 383.371   1
  -1   1   4 128736. 382.598   1
  -1   1   3 430.036 75.8915   1
   1  -1  -3 1307.91 101.225   1
  -1  -1   1 169716. 507.507   1
  -1   1   1 171049. 496.091   1
  -1  -1  -1 456321. 990.847   1
   1   1   1 450059. 897.622   1
  -1   2   6 25893.4 205.144   1
  -1   2   5 424772. 1080.36   1
  -1   2   4 190028. 652.136   1
   1  -2  -4 202913. 500.057   1
   1  -2  -2 243468. 803.589   1
  -1   2   2 243861. 553.781   1
   1   2   1 283398. 708.795   1
  -1  -2  -1 286361. 576.048   1
  -1   3   6 7350.71 229.412   1
  -1   3   5 288199. 826.582   1
   1  -3  -5 288932. 754.566   1
   1  -3  -4 6637.09 114.731   1
   1  -3  -3 9757.64 208.106   1
  -1  -3  -2 21660.6 100.644   1
   1  -4  -6 63902.5 356.843   1
   1  -4  -5 250491. 576.701   1
   1  -4  -4 324844. 937.947   1
   1  -5  -5 32262.0 300.387   1
   1  -5  -4 156719. 683.319   1
   1  -6  -5 17395.1 311.392   1
  -1  -6  -4 133257. 295.636   1
  -2   0   6 643556. 1394.05   1
  -2   0   5 169.659 102.514   1
   2   0  -4 740293. 1820.96   1
  -2   0   4 732098. 1521.35   1
  -2   0   2 374955. 1040.07   1
   2   0  -2 382740. 915.030   1
  -2   0   1 7.26259 189.657   1
   2   0  -1 117.020 144.280   1
  -2   0   0 233281. 820.554   1
   2   0   1-52.4945 161.959   1
  -2   1   7 31227.8 259.097   1
  -2   1   6 3796.20 141.557   1
   2  -1  -5 22561.6 326.934   1
  -2   1   5 23636.9 239.899   1
   2  -1  -4 251392. 697.908   1
  -2  -1   3 219978. 645.643   1
   2  -1  -3 224572. 649.661   1
   2  -1  -2 902366. 1932.15   1
  -2   1   2 903015. 2168.99   1
   2  -1  -1 472465. 1443.21   1
   2   1  -1 476158. 1044.42   1
   2   1   0 773521. 1559.36   1
  -2  -1   0 808747. 1819.40   1
   2   1   1 308437. 930.274   1
  -2  -1  -1 310737. 880.272   1
   2   1   2 292839. 922.744   1
   2   1   3 29999.3 297.109   1
  -2   2   7 302807. 1047.19   1
   2  -2  -6 107725. 550.737   1
  -2   2   6 111852. 574.344   1
   2  -2  -5 632016. 1306.90   1
   2  -2  -4 156310. 543.160   1
  -2   2   4 193115. 868.482   1
  -2   2   3 365502. 1219.67   1
   2  -2  -3 383524. 1087.72   1
   2  -2  -2 32580.8 422.703   1
   2   2  -2 33464.6 390.226   1
  -2  -2   1 19138.0 175.434   1
  -2  -2   0 8209.64 126.643   1
   2   2   0 8771.61 113.141   1
  -2  -2  -1 272374. 856.973   1
   2   2   1 285492. 653.559   1
   2   2   2 140756. 431.193   1
  -2  -2  -2 136137. 448.245   1
   2   2   3 560282. 1225.83   1
   2   2   4 81237.7 390.861   1
  -2   3   7 58355.3 510.202   1
  -2   3   6-93.1075 261.660   1
   2  -3  -6-79.2088 111.713   1
  -2   3   5 54617.4 448.193   1
   2  -3  -3 574457. 1681.09   1
  -2  -3   0 14302.9 133.061   1
  -2  -3  -1 523994. 1078.80   1
   2   3   1 534268. 1252.58   1
   2   3   2 10622.4 136.037   1
   2   3   3 116433. 306.478   1
   2   3   4-3.97474 47.5811   1
  -2   4   6 264640. 769.889   1
   2  -4  -6 267664. 722.300   1
   2  -4  -5 326075. 956.803   1
  -2   4   5 327253. 785.082   1
   2  -4  -4 209796. 1015.92   1
  -2  -4  -1 125509. 375.007   1
  -2  -4  -2 196347. 545.089   1
  -2  -4  -3 298977. 793.941   1
   2  -5  -6 8196.77 165.726   1
   2  -5  -5 2544.35 258.417   1
  -2  -5  -2 242377. 568.133   1
  -2  -5  -3 7781.05 159.895   1
   2  -6  -6 475238. 1382.30   1
   2  -6  -5 28634.1 465.674   1
  -2  -6  -3 35779.0 186.545   1
  -3   0   8 391589. 1128.83   1
  -3   0   7 15.5768 149.601   1
  -3   0   6 228703. 790.357   1
   3   0  -6 228910. 1095.13   1
   3   0  -5 788.150 239.256   1
  -3   0   5 338.081 147.715   1
  -3   0   4 23388.0 304.993   1
  -3   0   3-130.713 182.888   1
   3   0  -3 23.2929 107.854   1
   3   0  -2 405880. 1124.64   1
  -3   0   2 389205. 1510.97   1
  -3   0   1-128.490 282.984   1
   3   0  -1-190.045 213.574   1
   3   0   0 718840. 1913.69   1
  -3   0   0 720044. 1678.90   1
   3   0   1 799.210 250.362   1
  -3   1   8 13672.0 260.650   1
  -3   1   7 26251.2 335.245   1
   3  -1  -6 231337. 949.815   1
  -3  -1   6 234324. 816.484   1
   3   1  -5 192959. 1029.34   1
   3  -1  -5 195999. 674.293   1
   3  -1  -4 707329. 1548.60   1
   3   1  -4 708795. 1850.07   1
  -3  -1   3 251426. 809.222   1
   3   1  -3 249693. 745.360   1
  -3   1   2 491845. 1649.01   1
   3  -1  -2 501426. 1485.80   1
  -3  -1   2 506602. 1410.79   1
   3   1  -2 496885. 1176.31   1
   3  -1  -1 167995. 958.215   1
   3   1  -1 168088. 571.948   1
  -3   1   1 168318. 721.091   1
   3   1   0 124017. 552.569   1
  -3  -1   0 124078. 755.219   1
  -3  -1  -1 913.070 143.163   1
   3   1   1 1158.83 191.830   1
   3   1   2 31966.8 416.043   1
   3   1   3 30635.1 388.338   1
  -3   2   8 50711.1 536.107   1
   3  -2  -7 260614. 1099.41   1
  -3   2   7 266118. 1245.15   1
   3  -2  -5 112938. 490.510   1
  -3   2   5 103295. 780.815   1
   3   2  -4-8.62681 292.951   1
   3  -2  -4 58.9148 142.330   1
  -3  -2   4 123.241 113.118   1
  -3   2   4 30.0297 299.640   1
   3   2  -3 56846.7 514.571   1
  -3   2   3 58700.0 543.901   1
  -3  -2   2 34262.0 284.410   1
   3  -2  -2 29048.1 459.070   1
  -3   2   2 35438.7 337.703   1
   3   2  -2 27203.0 247.156   1
  -3  -2   1 364692. 1073.21   1
   3   2  -1 371385. 915.698   1
  -3  -2   0 176410. 872.857   1
   3   2   0 175820. 560.931   1
   3   2   1 614543. 1279.49   1
  -3  -2  -1 610759. 1692.41   1
   3   2   2 94579.5 408.490   1
  -3  -2  -2 92026.6 368.486   1
  -3   3   7 115420. 867.881   1
   3  -3  -7 115334. 516.995   1
  -3   3   6 1963.23 315.627   1
   3  -3  -6 2100.81 141.920   1
   3  -3  -5 545413. 1421.28   1
  -3   3   5 537330. 1696.79   1
  -3   3   4 19856.2 296.861   1
   3  -3  -4 18470.2 317.935   1
   3  -3  -3 797234. 2316.17   1
  -3   3   3 805266. 1694.96   1
  -3  -3   2 9036.64 153.526   1
  -3  -3   1 370561. 962.814   1
   3   3  -1 374023. 1213.11   1
  -3  -3   0 3175.88 156.169   1
   3   3   0 3138.23 131.890   1
  -3  -3  -1 6738.96 256.564   1
   3   3   3 140128. 442.532   1
   3  -4  -7 139544. 530.351   1
  -3   4   7 138527. 652.754   1
   3  -4  -6 88871.6 450.760   1
  -3   4   6 91230.6 531.197   1
  -3   4   4 2639.15 144.816   1
   3  -4  -4 2863.93 408.483   1
  -3  -4   1 213727. 626.321   1
  -3  -4   0 275827. 762.281   1
   3   4   0 276848. 1076.05   1
  -3  -4  -1 322107. 914.535   1
   3   4   1 321657. 981.259   1
  -3  -4  -3 210516. 634.647   1
   3   4   3 210054. 712.071   1
   3  -5  -7 6022.96 173.924   1
   3  -5  -6 188656. 797.936   1
   3  -5  -5 46527.3 613.050   1
  -3  -5   0 110938. 421.993   1
  -3  -5  -1 138.208 93.8341   1
  -3  -5  -2 36265.6 332.912   1
   3  -6  -6 149586. 829.496   1
  -3  -6  -1 31736.0 217.987   1
  -3  -6  -2 337502. 836.698   1
  -3  -7  -2 4154.68 110.119   1
   4   0  -6 16392.5 350.620   1
   4   0  -5-33.2503 130.172   1
  -4   0   5 12824.8 498.815   1
  -4   0   4 329577. 1384.85   1
   4   0  -4 329901. 974.871   1
   4   0  -3 387.918 141.544   1
  -4   0   3 1351.20 373.929   1
   4   0  -2 678167. 1654.92   1
  -4   0   2 676743. 2176.28   1
  -4   0   1 620.760 267.990   1
   4   0  -1 400.292 242.128   1
  -4   0   0 442667. 1271.27   1
   4   0   0 442857. 1551.04   1
   4   0   1 179.933 322.040   1
   4  -1  -6 304451. 932.984   1
  -4   1   6 325255. 1471.23   1
  -4  -1   5 91764.5 569.894   1
   4  -1  -5 102128. 503.353   1
  -4  -1   4 182683. 836.388   1
   4   1  -4 185724. 655.530   1
   4  -1  -3 52578.4 429.884   1
   4   1  -3 51751.7 337.968   1
  -4   1   2 6936.26 314.032   1
   4  -1  -2 7150.14 273.516   1
   4   1  -1 10695.9 201.432   1
  -4  -1   1 9908.63 365.039   1
   4  -1  -1 9911.29 337.558   1
   4  -1   0 89382.3 774.966   1
   4   1   0 86781.5 505.287   1
  -4  -1  -1 69721.2 367.793   1
   4   1   2 314034. 1217.75   1
   4   1   3 103901. 741.075   1
  -4   2   6 5368.95 434.131   1
   4  -2  -6 4812.29 166.480   1
   4  -2  -5 114554. 558.626   1
  -4   2   5 92477.5 883.675   1
  -4  -2   4 44377.9 361.430   1
   4  -2  -4 40176.5 383.241   1
   4   2  -4 46154.0 487.109   1
  -4   2   4 42528.1 595.241   1
  -4   2   3 356193. 1202.15   1
   4  -2  -3 355655. 1349.63   1
   4  -2  -2 125968. 941.649   1
  -4   2   2 126784. 627.027   1
   4  -2  -1 523851. 1929.91   1
  -4  -2   1 521915. 1779.97   1
   4   2  -1 521356. 1254.52   1
   4   2   0 85891.1 434.771   1
  -4  -2   0 66688.2 596.871   1
  -4  -2  -1 201038. 854.195   1
   4   2   1 197817. 685.367   1
  -4  -2  -2 11731.1 171.181   1
   4   2   2 10805.5 196.509   1
   4   2   3 6361.40 221.153   1
  -4   3   5 391468. 1487.53   1
   4  -3  -5 400950. 1270.19   1
  -4  -3   4 5339.56 164.197   1
  -4   3   4 6326.26 275.670   1
   4   3  -4 5465.13 360.380   1
   4  -3  -4 5659.49 283.617   1
   4  -3  -3 119304. 937.727   1
  -4  -3   3 118631. 544.863   1
  -4  -3   2 148.790 159.743   1
   4   3  -2-131.576 229.331   1
  -4  -3   1 32673.6 405.101   1
   4   3  -1 35803.4 343.166   1
   4   3   0 413.690 118.352   1
  -4  -3   0 526.060 251.478   1
  -4  -3  -1 212724. 1033.23   1
   4   3   1 204639. 630.950   1
  -4  -3  -2 8961.81 213.171   1
   4   3   2 10418.4 164.142   1
   4  -4  -6 11913.5 271.358   1
   4  -4  -5 52802.3 585.033   1
  -4   4   5 55759.1 407.942   1
   4  -4  -4 97331.4 895.642   1
  -4   4   4 94398.2 512.766   1
  -4  -4   2 254143. 827.911   1
   4   4  -2 277717. 1250.45   1
  -4  -4   1 303456. 959.424   1
   4   4  -1 284393. 1127.22   1
   4   4   0 150075. 741.436   1
  -4  -4  -1 141515. 909.538   1
   4   4   1 145134. 609.946   1
   4   4   2 28423.3 232.249   1
  -4  -4  -2 26862.8 386.752   1
  -4  -5   1 806.596 128.593   1
  -4  -5   0 100490. 511.618   1
   4   5   1 20409.9 391.939   1
  -4  -5  -1 19538.1 279.401   1
  -4  -5  -2 187043. 892.488   1
  -4  -6   0 235041. 746.835   1
  -4  -6  -1 17093.5 251.279   1
  -4  -7  -1 60313.7 339.453   1
   5   1   1 69355.3 518.227   1
   5   1   2 159604. 872.916   1
   5   2   0 311.886 148.809   1
   5   2   1 9789.55 188.747   1
  -5  -2  -1 10471.2 244.278   1
   5   2   2 5214.32 169.120   1
  -5  -3   0 7235.31 405.575   1
   5   3   0 7791.44 166.632   1
  -5  -3  -1 285748. 1181.93   1
   5   3   1 286934. 833.354   1
   5   4   0 1698.94 171.316   1
  -5  -4  -1 4046.51 346.532   1
   5   4   1 6473.75 205.577   1
  -5  -5  -1 15537.2 408.357   1
   0   0   0    0.00    0.00   0

TITL LD014_p01_s1_ReN2 in P2(1)/c
REM P2(1)/c (#14 in standard setting)
CELL 0.29520   3.625432   6.407447   4.947798  90.0000 111.4767  90.0000
ZERR    2.00   0.001655   0.007023   0.003192   0.0000   0.0628   0.0000
LATT  1
SYMM -x, y+1/2,-z+1/2
SFAC N Re
UNIT 4.00 2.00
TREF
HKLF 4
END
;
_shelx_hkl_checksum                32502
_olex2_submission_special_instructions  'No special instructions were received'
_oxdiff_exptl_absorpt_empirical_details
;
Empirical correction (ABSPACK) includes:
- Absorption correction using spherical harmonics
- Frame scaling
- Detector area scaling
;
_oxdiff_exptl_absorpt_empirical_full_max  5.306
_oxdiff_exptl_absorpt_empirical_full_min  0.362
