# Supplementary material for: High-pressure synthesis of ultraincompressible hard rhenium nitride pernitride Re2(N2)(N)2 stable at ambient conditions
Source: Nat Commun. 2019 Jul 5;10:2994. doi: 10.1038/s41467-019-10995-3 (PMC6611777; doi:10.1038/s41467-019-10995-3)
Supplement: Supplementary file 5 — Supplementary Data 2 [file 41467_2019_10995_MOESM5_ESM.txt]

#
# Unique observed reflections after correcting
# for dispersion and merging Friedel opposites
#
data_ld014_p01_s1_ren2
_shelx_title ' LD014_p01_s1_ReN2'
_shelx_refln_list_code          3
_shelx_F_calc_maximum      167.46
_exptl_crystal_F_000       356.00
_reflns_d_resolution_high  0.5690

loop_
 _space_group_symop_operation_xyz
 'x, y, z'
 '-x, y+1/2, -z+1/2'
 '-x, -y, -z'
 'x, -y-1/2, z-1/2'

_cell_length_a     3.6254
_cell_length_b     6.4074
_cell_length_c     4.9478
_cell_angle_alpha  90.000
_cell_angle_beta  111.477
_cell_angle_gamma  90.000

loop_
 _refln_index_h
 _refln_index_k
 _refln_index_l
 _refln_F_meas
 _refln_F_sigma
 _refln_A_calc
 _refln_B_calc
   1   0   0    157.1144      0.1643   -154.2315      0.0000
   2   0   0     79.9327      0.1989    -74.5830      0.0000
   3   0   0    145.2397      0.1804    147.2959      0.0000
   4   0   0    110.1082      0.1732   -106.2242      0.0000
   2   1   0    158.5332      2.5052    167.3849      0.0000
   3   1   0     57.4793      0.1463    -59.4840      0.0000
   4   1   0     48.0468      0.5054    -49.7972      0.0000
   2   2   0     14.9289      0.3483     15.5823      0.0000
   3   2   0     68.6225      0.1302    -67.2743      0.0000
   4   2   0     45.9603      3.8933     45.5438      0.0000
   5   2   0      2.8271      0.9721     -2.1108      0.0000
   2   3   0     19.3387      0.1274     19.5293      0.0000
   3   3   0      9.0733      0.2052     -9.3091      0.0000
   4   3   0      3.3993      0.5818     -3.5401      0.0000
   5   3   0     14.1886      0.3622     14.4524      0.0000
   3   4   0     86.4368      0.1378    -87.2511      0.0000
   4   4   0     62.9802      0.2205     59.4283      0.0000
   5   4   0      6.6398      0.4765     -5.6042      0.0000
   3   5   0     54.1826      0.1459     56.4742      0.0000
   4   5   0     51.4389      0.1855     51.3469      0.0000
   4   6   0     79.1172      0.1782    -78.7265      0.0000
  -4   1   1     16.4826      0.3368    -17.3397      0.0000
  -3   1   1     67.2112      0.1148    -68.8009      0.0000
  -2   1   1    117.7548      0.3240    115.9982      0.0000
  -1   1   1     69.0350      0.1911    -68.1914      0.0000
   1   1   1    117.4663      0.5746    123.9952      0.0000
   2   1   1     92.4718      0.2431    -89.5963      0.0000
   4   1   1     42.8112      0.1600     45.0923      0.0000
   5   1   1     42.6250      0.2259    -42.6176      0.0000
  -4   2   1    120.3085      0.1478   -118.4151      0.0000
  -3   2   1    101.1256      0.6501    104.2493      0.0000
   1   2   1     89.4803      0.3288    -87.8898      0.0000
   2   2   1     87.9344      1.4538    -90.1774      0.0000
   3   2   1    132.5705      0.2896    141.0112      0.0000
   4   2   1     72.7694      0.4171    -70.6160      0.0000
   5   2   1     16.1991      0.3889    -16.2354      0.0000
  -4   3   1     30.0777      0.9641     27.6297      0.0000
  -3   3   1    101.0530      0.3331     97.9932      0.0000
   2   3   1    123.5477      0.8504    133.1573      0.0000
   3   3   1     13.2656      0.3575    -14.3524      0.0000
   4   3   1     74.2383      1.0280    -75.0578      0.0000
   5   3   1     87.4031      0.1473     84.1814      0.0000
  -4   4   1     89.0736      2.0341     83.7912      0.0000
  -3   4   1     75.9715      0.1577    -83.3834      0.0000
   2   4   1     57.8491      0.1224     62.7258      0.0000
   3   4   1     93.6191      0.1378    -98.7482      0.0000
   4   4   1     61.6676      0.5489     58.1267      0.0000
   5   4   1     12.5429      1.7875     11.1214      0.0000
  -4   5   1      4.5815      0.5184     -4.7962      0.0000
   3   5   1      1.8965      0.9137      2.1279      0.0000
   4   5   1     22.7631      0.3543     23.2915      0.0000
   5   5   1     20.1247      0.3753    -21.3080      0.0000
   3   6   1     28.8132      0.1402    -29.9068      0.0000
   4   6   1     21.1290      0.2200     21.2770      0.0000
   4   7   1     39.7289      0.1586     40.6974      0.0000
  -4   0   2    139.0642      0.1914    141.7243      0.0000
  -3   0   2    105.1984      1.5515    -97.8881      0.0000
  -2   0   2    103.4872      0.7512    -96.7922      0.0000
  -4   1   2     13.5722      0.2809     13.6080      0.0000
  -3   1   2    118.9993      0.4699   -119.5820      0.0000
  -2   1   2    169.2028      0.1914    165.0749      0.0000
   2   1   2     89.7492      0.2002    -94.7789      0.0000
   3   1   2     28.9323      0.2666    -28.7466      0.0000
   4   1   2     91.6895      0.2519     84.2388      0.0000
   5   1   2     64.8185      0.2515    -58.5446      0.0000
  -4   2   2     57.8915      0.1691    -57.7513      0.0000
  -3   2   2     28.7795      1.2521     29.1641      0.0000
  -2   2   2     29.4654      0.2788     28.5740      0.0000
  -1   2   2     82.3987      0.1091    -82.9955      0.0000
   2   2   2     60.7495      0.7166    -59.4434      0.0000
   3   2   2     49.5854      0.4812     51.1794      0.0000
   4   2   2     17.2039      0.4973    -16.8269      0.0000
   5   2   2     11.6437      0.2684    -12.0725      0.0000
  -4   3   2      0.9317      1.3530     -0.8634      0.0000
  -3   3   2     15.3585      0.1848    -15.2502      0.0000
   1   3   2     23.8151      0.0783     23.1939      0.0000
   2   3   2     16.6605      0.1510    -16.1491      0.0000
   4   3   2     16.0970      0.8363     15.5441      0.0000
  -4   4   2     83.7898      2.6720    -82.0954      0.0000
   2   4   2     72.4661      0.1425    -71.1923      0.0000
   4   4   2     27.0638      0.5339    -27.9512      0.0000
   2   5   2     80.7196      0.1340     81.8348      0.0000
   3   5   2     30.8163      0.2003     31.1325      0.0000
   4   5   2     70.4722      0.2384    -75.6690      0.0000
   3   6   2     95.3380      0.1675    -95.3979      0.0000
   3   7   2     10.3933      0.1957    -10.2226      0.0000
  -4   1   3     36.9784      0.2078    -37.3518      0.0000
  -3   1   3     82.3908      0.2018     81.6387      0.0000
  -2   1   3     77.7902      0.5690    -77.0697      0.0000
  -1   1   3      5.0588      1.6024      1.9420      0.0000
   2   1   3     28.0179      0.1965     26.5992      0.0000
   3   1   3     28.3035      0.2543     29.5806      0.0000
   4   1   3     52.2525      0.2642    -49.9581      0.0000
  -4   2   3     98.6934      0.1763    104.4902      0.0000
  -3   2   3     38.9710      0.4427    -37.6141      0.0000
  -2   2   3    102.4336      1.7390   -102.0364      0.0000
   2   2   3    125.4968      0.1944    126.6696      0.0000
  -4   3   3     56.0497      0.1574     56.4413      0.0000
  -3   3   3    153.1945      0.5428   -154.5236      0.0000
  -2   3   3    128.1606      0.2655    125.6216      0.0000
  -1   3   3     15.9753      0.2410     15.4879      0.0000
   2   3   3     55.5580      0.1035    -58.4304      0.0000
   3   3   3     60.8275      0.1361    -57.4185      0.0000
   2   4   3     90.0308      0.1693    -94.7718      0.0000
   3   4   3     74.7693      0.1193     72.3128      0.0000
   2   6   3     30.5950      0.1130    -29.8483      0.0000
  -4   0   4     94.5316      0.1619    -93.5225      0.0000
  -3   0   4     24.7506      0.2283    -25.1687      0.0000
  -2   0   4    146.6620      0.5785    142.6670      0.0000
  -4   1   4     70.2471      0.4099    -75.2581      0.0000
  -3   1   4    142.1590      0.1688    135.3392      0.0000
  -2   1   4     82.5151      0.1622    -79.1715      0.0000
  -1   1   4     58.5834      0.1232    -57.9511      0.0000
  -4   2   4     33.6744      0.6230     35.3373      0.0000
  -3   2   4      1.3230      1.0320      1.1881      0.0000
  -2   2   4     66.9515      5.1829    -59.8769      0.0000
  -1   2   4     73.1754      1.6824     75.3951      0.0000
   2   2   4     46.2557      0.1577     49.5659      0.0000
  -4   3   4     12.1098      0.2602    -13.1611      0.0000
  -3   3   4     22.4305      0.5720     22.7978      0.0000
   2   3   4      0.0000      0.7882     -0.4546      0.0000
  -4   4   4     50.0136      0.5465     47.6612      0.0000
  -3   4   4      8.3372      0.3024      8.1117      0.0000
  -2   4   4     75.0575      0.2574    -76.9371      0.0000
  -1   4   4     94.1216      0.1924     93.8799      0.0000
   0   5   4    145.0653      0.1983   -131.4150      0.0000
   1   6   4     59.3566      0.0933     60.8874      0.0000
  -4   1   5     50.7750      1.9057     51.5344      0.0000
  -3   1   5     72.2097      0.3984    -72.5124      0.0000
  -2   1   5     24.6772      0.4035     23.7900      0.0000
  -1   1   5     57.3437      0.1255     56.0408      0.0000
  -4   2   5     53.6835      3.8446    -55.1333      0.0000
  -3   2   5     54.0141      1.6707    -54.0570      0.0000
  -2   2   5    134.1858      0.1965    138.4507      0.0000
  -1   2   5    107.9854      0.1945   -103.1073      0.0000
   0   2   5      7.6373      0.1390     -7.5433      0.0000
  -4   3   5    103.6559      0.8771    -98.8675      0.0000
  -3   3   5    122.1333      0.6451    113.0682      0.0000
  -2   3   5     37.8695      0.2200    -37.4112      0.0000
  -1   3   5     88.1196      0.1205    -82.0181      0.0000
  -4   4   5     37.8969      0.7243     37.5554      0.0000
  -2   4   5     94.1637      0.1239    -96.0498      0.0000
  -1   4   5     82.0102      0.1337     81.4709      0.0000
  -3   5   5     34.9072      0.3258    -33.7987      0.0000
  -2   5   5      8.1424      0.5862      7.8563      0.0000
  -1   5   5     29.0475      0.1915     26.0356      0.0000
  -2   6   5     27.3516      0.3153    -26.9142      0.0000
  -1   6   5     21.3076      0.2704     21.6553      0.0000
  -4   0   6     20.6834      0.3135     19.5684      0.0000
  -3   0   6     78.1902      0.1552     77.9308      0.0000
  -2   0   6    134.6904      0.2067   -137.5294      0.0000
  -4   1   6     91.5006      2.1706     94.3745      0.0000
  -3   1   6     78.8613      0.3581    -75.5433      0.0000
  -2   1   6      9.9531      0.2628    -10.0493      0.0000
  -1   1   6     86.7456      0.1470     92.0855      0.0000
  -4   2   6     11.2991      0.4552    -12.2529      0.0000
  -2   2   6     53.8636      0.7174     57.0715      0.0000
  -1   2   6     26.0129      0.1461    -26.6123      0.0000
   0   2   6     15.7532      0.1056    -15.4913      0.0000
  -3   3   6      7.3532      0.3252     -7.8031      0.0000
  -2   3   6      0.0000      1.1583     -0.0954      0.0000
  -1   3   6     13.8433      0.3062     12.5217      0.0000
  -4   4   6     17.6369      0.2844    -16.1277      0.0000
  -3   4   6     48.6041      0.4521    -47.7463      0.0000
  -2   4   6     84.3639      0.3394     80.2970      0.0000
  -1   4   6     40.9585      0.1621    -42.7454      0.0000
  -3   5   6     70.7908      0.2122     73.4203      0.0000
  -2   5   6     14.6324      0.2093     14.7991      0.0000
  -3   6   6     62.8083      0.2470     60.3061      0.0000
  -3   1   7     26.1940      0.2371     29.0384      0.0000
  -2   1   7     28.5769      0.1679     27.7249      0.0000
  -3   2   7     83.8543      0.6218     84.3862      0.0000
  -2   2   7     90.1467      0.2210    -89.9568      0.0000
  -3   3   7     55.1429      0.1504    -56.3705      0.0000
  -2   3   7     39.1195      0.2424    -41.8303      0.0000
  -3   4   7     60.6000      0.1570    -62.4183      0.0000
  -3   5   7     12.5215      0.2566     12.0770      0.0000
  -3   0   8    102.6813      0.2098   -100.4914      0.0000
  -3   1   8     18.8870      0.2552     18.8217      0.0000
  -3   2   8     36.4238      0.2731     37.8665      0.0000
                                                    
