# Supplementary material for: High-pressure synthesis of ultraincompressible hard rhenium nitride pernitride Re2(N2)(N)2 stable at ambient conditions
Source: Nat Commun. 2019 Jul 5;10:2994. doi: 10.1038/s41467-019-10995-3 (PMC6611777; doi:10.1038/s41467-019-10995-3)
Supplement: Supplementary file 6 — Supplementary Data 3 [file 41467_2019_10995_MOESM6_ESM.xlsx]

## Sheet: Figure 2a-b
Figure 2a b
	Pressure, GPa	sigma (P)	a, Å	sigma(a), Å	b, Å	sigma(b), Å	c, Å	sigma (c ), Å	beta, °	sigma (beta), °	Volume, Å^3	sigma (volume), Å^3	a/a0	b/b0	c/c0
	0.0001	0.1	3.62555	0.00016	6.4216	0.0002	4.9478	0.0003	111.446	0.004	107.218	0.009	1	1	1
	3.374	0.05	3.6171	0.0002	6.4118	0.0004	4.9234	0.0003	111.25	0.005	106.42	0.012	0.99767	0.99847	0.99507
	4.096	0.05	3.6154	0.0003	6.4106	0.0006	4.9161	0.0006	111.279	0.008	106.173	0.0019	0.9972	0.99829	0.99359
	6.954	0.09	3.6092	0.0004	6.3961	0.0007	4.905	0.0006	111.256	0.008	105.53	0.02	0.99549	0.99603	0.99135
	8.97	0.06	3.6055	0.0003	6.3872	0.0008	4.8974	0.0006	111.267	0.008	105.1	0.02	0.99447	0.99464	0.98981
	11.184	0.05	3.5993	0.0004	6.377	0.0008	4.8822	0.0006	111.261	0.011	104.43	0.02	0.99276	0.99305	0.98674
	12.79	0.11	3.5957	0.0004	6.3723	0.0008	4.8715	0.0009	111.242	0.012	104.03	0.03	0.99177	0.99232	0.98458
	14.741	0.11	3.59	0.0004	6.3623	0.0008	4.8617	0.0008	111.177	0.012	103.54	0.03	0.99019	0.99077	0.9826
	17.965	0.13	3.5849	0.0005	6.3517	0.0008	4.8523	0.0006	111.202	0.011	103.01	0.02	0.98879	0.98911	0.9807
	25.668	0.15	3.5728	0.0006	6.3071	0.001	4.8226	0.0008	111.243	0.014	101.29	0.03	0.98545	0.98217	0.9747
	32.105	0.17	3.5604	0.0006	6.2742	0.001	4.7992	0.0008	111.264	0.014	99.91	0.03	0.98203	0.97705	0.96997
	39.368	0.13	3.5482	0.0009	6.2338	0.0013	4.7735	0.0009	111.272	0.017	98.39	0.04	0.97867	0.97075	0.96477
	45.441	0.14	3.5379	0.0009	6.1963	0.001	4.7503	0.0008	111.368	0.015	96.98	0.03	0.97582	0.96492	0.96008

## Sheet: Figure 2c
Figure 2c
	0.683				0.954				0.9973
	K, GPa	K' high	K' low		K, GPa	K' high	K' low		K, GPa	K' high	K' low
	419.492	1.98368	1.98368		414.171	2.24751	2.24751		409.048	2.55281	2.45011
	419.603	2.01228	1.94417		414.281	2.2857	2.19842		409.158	2.56852	2.4235
	419.713	2.02078	1.92477		414.391	2.29819	2.17501		409.268	2.57923	2.40188
	419.823	2.02591	1.90873		414.501	2.30643	2.15587		409.378	2.58735	2.38285
	419.933	2.02929	1.89443		414.611	2.31244	2.13894		409.488	2.59379	2.3655
	420.043	2.03154	1.88128		414.721	2.31703	2.12345		409.598	2.59905	2.34933
	420.153	2.03298	1.86893		414.831	2.3206	2.10897		410.148	2.61472	2.27912
	420.703	2.03282	1.81455		415.381	2.3293	2.04573		410.698	2.62049	2.2188
	421.253	2.02567	1.76715		415.931	2.32943	1.99105		411.248	2.62071	2.16404
	421.803	2.01447	1.7238		416.481	2.3247	1.94123		411.799	2.61719	2.11301
	422.353	2.00046	1.68328		417.031	2.31668	1.89471		412.349	2.61092	2.06474
	422.903	1.98428	1.6449		417.581	2.30619	1.85065		412.899	2.60249	2.01863
	423.453	1.96635	1.60829		418.132	2.29376	1.80853		413.449	2.59228	1.97428
	424.004	1.94693	1.57316		418.682	2.27973	1.76802		413.999	2.58059	1.93143
	424.554	1.92621	1.53934		419.232	2.26432	1.72889		414.549	2.56762	1.88985
	425.104	1.9043	1.50671		419.782	2.24772	1.69094		415.099	2.55353	1.8494
	425.654	1.8813	1.47516		420.332	2.23005	1.65406		415.65	2.53843	1.80996
	426.204	1.85729	1.44463		420.882	2.21143	1.61814		416.2	2.52242	1.77142
	426.754	1.8323	1.41507		421.432	2.19193	1.58309		416.75	2.50559	1.73371
	427.304	1.80638	1.38645		421.983	2.17162	1.54886		417.3	2.48799	1.69676
	427.855	1.77953	1.35875		422.533	2.15056	1.51538		417.85	2.46969	1.66051
	428.405	1.75177	1.33196		423.083	2.12877	1.48262		418.4	2.45073	1.62493
	428.955	1.72309	1.3061		423.633	2.10631	1.45053		418.95	2.43115	1.58997
	429.505	1.69346	1.28118		424.183	2.08321	1.41909		419.501	2.41097	1.55559
	430.055	1.66286	1.25724		424.733	2.05947	1.38828		420.051	2.39025	1.52178
	430.605	1.63124	1.23431		425.283	2.03514	1.35807		420.601	2.36898	1.4885
	431.155	1.59853	1.21248		425.834	2.01021	1.32846		421.151	2.3472	1.45573
	431.706	1.56462	1.19184		426.384	1.9847	1.29942		421.701	2.32493	1.42345
	432.256	1.5294	1.17252		426.934	1.95863	1.27094		422.251	2.30219	1.39166
	432.806	1.49267	1.1547		427.484	1.93199	1.24303		422.801	2.27898	1.36032
	433.356	1.45417	1.13866		428.034	1.9048	1.21568		423.351	2.25531	1.32944
	433.906	1.41348	1.12481		428.584	1.87705	1.18889		423.902	2.23121	1.299
	434.456	1.3699	1.11383		429.134	1.84873	1.16266		424.452	2.20668	1.26898
	435.006	1.32215	1.10704		429.684	1.81985	1.137		425.002	2.18172	1.2394
	435.556	1.26706	1.10758		430.235	1.79039	1.11191		425.552	2.15634	1.21023
	436.107	1.1877	1.1324		430.785	1.76035	1.0874		426.102	2.13055	1.18147
	436.179	1.15646	1.15646		431.335	1.72971	1.0635		426.652	2.10435	1.15313
					431.885	1.69845	1.04021		427.202	2.07775	1.12519
					432.435	1.66655	1.01757		427.753	2.05074	1.09765
					432.985	1.63398	0.9956		428.303	2.02333	1.07052
					433.535	1.6007	0.97433		428.853	1.99551	1.04379
					434.086	1.56669	0.9538		429.403	1.96728	1.01747
					434.636	1.53187	0.93407		429.953	1.93865	0.99156
					435.186	1.4962	0.9152		430.503	1.90961	0.96606
					435.736	1.45959	0.89726		431.053	1.88015	0.94097
					436.286	1.42196	0.88035		431.604	1.85027	0.91631
					436.836	1.38317	0.86459		432.154	1.81996	0.89207
					437.386	1.34307	0.85015		432.704	1.78921	0.86828
					437.937	1.30143	0.83724		433.254	1.75801	0.84493
					438.487	1.25795	0.82617		433.804	1.72635	0.82204
					439.037	1.21218	0.8174		434.354	1.69423	0.79962
					439.587	1.1634	0.81164		434.904	1.66161	0.7777
					440.137	1.11031	0.81018		435.454	1.62848	0.75627
					440.687	1.0501	0.81584		436.005	1.59483	0.73538
					441.237	0.97304	0.83835		436.555	1.56063	0.71504
					441.347	0.95175	0.84874		437.105	1.52585	0.69527
					441.457	0.92225	0.86733		437.655	1.49046	0.67612
					441.501	0.89264	0.89264		438.205	1.45442	0.65762
									438.755	1.41768	0.6398
									439.305	1.38021	0.62273
									439.856	1.34193	0.60647
									440.406	1.30277	0.59108
									440.956	1.26263	0.57667
									441.506	1.22141	0.56335
									442.056	1.17896	0.55125
									442.606	1.1351	0.54057
									443.156	1.08956	0.53157
									443.707	1.04199	0.52459
									444.257	0.99187	0.52016
									444.807	0.93838	0.51911
									445.357	0.88002	0.52292
									445.907	0.81359	0.53481
									446.457	0.72812	0.56573
									446.567	0.70455	0.57839
									446.677	0.67276	0.59927
									446.734	0.63323	0.63323

## Sheet: Figure 2d
Figure 2d
	Eulerian Strain, f	Normalized pressure (F), GPa	sigma (f)	sigma (F)
	0.0025	444.94	4.7092e-05	10.756
	0.00328	410.09	2.8796e-05	6.2036
	0.00532	424.52	6.9827e-05	7.932
	0.0067	431.99	7.0257e-05	5.5028
	0.00886	402.69	7.0936e-05	3.8158
	0.01016	398.89	0.00010215	5.4299
	0.01177	393.82	0.00010292	4.6791
	0.01353	414.16	7.2416e-05	3.8167
	0.01932	402.75	0.00010658	3.3816
	0.02409	394.86	0.00010893	2.8868
	0.02948	385.77	0.00014653	2.5288
	0.0346	370.37	0.00011424	1.8223

## Sheet: Figure 2e
Figure 2e	Re						ReN2
	Depth, nm	sigma (depth)	Load, mN	sigma (Load)			Depth, nm	sigma (depth)	Load, mN	sigma (Load)
	5.41778	0.45698	0.03138	0.00534			5.82694	0.36471	0.04082	0.00726
	14.9569	0.26651	0.17932	0.02076			14.7533	0.07942	0.25735	0.03435
	25.8318	0.26456	0.44795	0.03404			25.6268	0.08056	0.72551	0.0688
	36.9648	0.21887	0.78843	0.0587			36.9525	0.12458	1.40571	0.09796
	49.1268	0.39655	1.19899	0.0946			48.998	0.12816	2.28799	0.12415
	61.4005	0.31812	1.69404	0.12849			61.4045	0.11727	3.37404	0.15319
	74.5981	0.49621	2.28329	0.14953			74.6004	0.10859	4.68787	0.17595
	88.2516	0.4069	2.97643	0.16367			88.3235	0.17064	6.26489	0.20124
	102.666	0.22728	3.79737	0.21131			102.701	0.07825	8.12398	0.21592
	117.884	0.56264	4.75218	0.26493			117.889	0.17857	10.3039	0.22947
	133.695	0.51794	5.81248	0.33656			133.805	0.1514	12.8438	0.25174
	150.282	0.52009	7.04196	0.42088			150.45	0.11365	15.7756	0.26993
	168.098	0.64386	8.51564	0.47116			168.024	0.15385	19.1492	0.33017
	186.415	0.21729	10.2294	0.5356			186.389	0.17182	22.9968	0.41892
	205.661	0.31944	12.1732	0.63059			205.757	0.13284	27.3943	0.49559
	225.579	1.04068	14.2749	0.70564			226.082	0.19463	32.4003	0.54485
	247.445	0.6523	16.648	0.80943			247.281	0.17724	38.0515	0.63761
	269.777	0.58275	19.3565	0.91695			269.726	0.13426	44.4271	0.80012
	293.334	0.98521	22.3655	1.05436			293.172	0.18756	51.5915	0.97152
	317.681	0.37188	25.7969	1.25881			317.805	0.15578	59.6523	1.21194
	343.627	0.83695	29.6009	1.50827			343.755	0.14899	68.7504	1.50404
	371.118	0.49013	33.8092	1.82851			370.957	0.15571	78.9563	1.75036
	399.6	0.50145	38.5405	2.15325			399.558	0.26649	90.2747	1.94183
	429.306	0.65794	43.9144	2.53731			429.391	0.32978	102.831	2.2169
	460.919	0.86952	49.9916	2.93875

## Sheet: Figure 2f
Figure 2f
	Temperature, K	Resistance, Ω
	135	0.116
	135	0.118
	136	0.119
	137	0.12
	138	0.121
	139	0.121
	140	0.122
	141	0.122
	142	0.124
	143	0.129
	144	0.134
	144	0.135
	145	0.135
	146	0.135
	147	0.138
	148	0.143
	149	0.147
	150	0.148
	151	0.148
	152	0.148
	153	0.15
	153	0.156
	154	0.159
	155	0.159
	156	0.16
	157	0.163
	158	0.167
	159	0.17
	160	0.172
	161	0.177
	162	0.18
	162	0.182
	163	0.184
	164	0.187
	165	0.189
	166	0.191
	167	0.192
	168	0.193
	169	0.193
	170	0.195
	171	0.197
	171	0.199
	172	0.201
	173	0.203
	174	0.205
	175	0.207
	176	0.209
	177	0.211
	178	0.214
	179	0.216
	180	0.218
	180	0.221
	181	0.223
	182	0.225
	183	0.228
	184	0.23
	185	0.232
	186	0.234
	187	0.236
	188	0.238
	189	0.24
	189	0.242
	190	0.244
	191	0.246
	192	0.248
	193	0.25
	194	0.252
	195	0.254
	196	0.256
	197	0.258
	198	0.26
	198	0.262
	199	0.264
	200	0.266
	201	0.268
	202	0.27
	203	0.272
	204	0.274
	205	0.276
	206	0.278
	207	0.28
	207	0.281
	208	0.283
	209	0.285
	210	0.287
	211	0.289
	212	0.29
	213	0.292
	214	0.294
	215	0.295
	216	0.297
	216	0.299
	217	0.3
	218	0.302
	219	0.303
	220	0.305
	221	0.306
	222	0.307
	223	0.309
	224	0.31
	225	0.311
	226	0.312
	226	0.313
	227	0.315
	228	0.316
	229	0.317
	230	0.318
	231	0.319
	232	0.32
	233	0.321
	234	0.322
	235	0.323
	235	0.324
	236	0.325
	237	0.326
	238	0.326
	239	0.327
	240	0.328
	241	0.329
	242	0.33
	243	0.331
	244	0.331
	244	0.332
	245	0.333
	246	0.334
	247	0.334
	248	0.335
	249	0.336
	250	0.337
	251	0.337
	252	0.338
	253	0.339
	253	0.339
	254	0.34
	255	0.341
	256	0.341
	257	0.342
	258	0.343
	259	0.343
	260	0.344
	261	0.344
	262	0.345
	262	0.345
	263	0.346
	264	0.346
	265	0.347
	266	0.348
	267	0.348
	268	0.349
	269	0.35
	270	0.35
	271	0.351
	271	0.351
	272	0.352
	273	0.352
	274	0.353
	275	0.353
	276	0.354
	277	0.354
	278	0.355
	279	0.355
	280	0.356
	280	0.356
	281	0.357
	282	0.358
	283	0.358
	284	0.359
	285	0.359
	286	0.36
	287	0.36
	288	0.36
	289	0.361
	289	0.361
	290	0.362
	291	0.362
	292	0.363
	293	0.363
	294	0.364
	295	0.364
	296	0.364
	297	0.365
	298	0.365
	298	0.366
	299	0.366
	300	0.366
	301	0.367
	302	0.367
	303	0.368
	304	0.368
	305	0.368
	306	0.369
	307	0.369
	307	0.369
	308	0.37
	309	0.37
	310	0.37
	311	0.371
	312	0.371
	313	0.371
	314	0.372
	315	0.372
	316	0.372
	317	0.372
	317	0.373
	318	0.373
	319	0.373
	320	0.374
	321	0.374
	322	0.374
	323	0.374
	324	0.374
	325	0.375
	326	0.375
	326	0.375
	327	0.375
	328	0.375
	329	0.376
	330	0.376
	331	0.376
	332	0.376
	333	0.376
	334	0.377
	335	0.377
	335	0.377
	336	0.377
	337	0.377
	338	0.378
	339	0.378
	340	0.378
	341	0.378
	342	0.379
	343	0.379
	344	0.379
	344	0.379
	345	0.38
	346	0.38
	347	0.38
	348	0.38
	349	0.381
	350	0.381
	351	0.381
	352	0.381
	353	0.382
	353	0.382
	354	0.382
	355	0.382
	356	0.383
	357	0.383
	358	0.383
	359	0.383
	360	0.384
	361	0.384
	362	0.384
	362	0.384
	363	0.385
	364	0.385
	365	0.385
	366	0.385
	367	0.386
	368	0.386
	369	0.386
	370	0.386
	371	0.387
	371	0.387
	372	0.387
	373	0.387
	374	0.388
	375	0.388
	376	0.388
	377	0.389
	378	0.389
	379	0.389
	380	0.389
	380	0.39
	381	0.39
	382	0.39
	383	0.39
	384	0.391
	385	0.391
	386	0.391
	387	0.392
	388	0.392
	389	0.392
	389	0.392
	390	0.393
	391	0.393
	392	0.393
	393	0.393
	394	0.394
	395	0.394
	396	0.394
	397	0.395
	398	0.395
	398	0.395
	399	0.395
	400	0.396
	401	0.396
	402	0.396
	403	0.397

## Sheet: Supplementary Figure 2a
Supplementary Figure 2a	Compound	N content	Density (g/cm3)
	Re	0	21.02
	Re3N	0.25	19.43
	Re2N	0.33333	18.7
	ReN	0.5	18.05
	ReN_calc	0.5	16.78
	ReN2	0.66667	13.2891
	ReN3	0.75	10.84
	ReN4	0.8	10.15
	ReN10	0.90909	5.9
	cgN	1	3.53

## Sheet: Supplementary Figure 2b
Supplementary Figure 2b	Nitrogen content	Density, g/cm3
	0.5	19.81
	0.39976	18.73
	0.36709	18.28
	0.42857	18.908
	0.45454	19.243
